# Supplementary material for: Flavonoids and Saponins from Two Chenopodium Species (C. foliosum Asch. and C. bonus-henricus L.)—Preliminary Evaluation for hMAO-A/B, Neuroprotective Activity, and Validated UHPLC-HRMS Quantification of Ethanolic Extract from C. foliosum
Source: Molecules. 2025 Feb 26;30(5):1061. doi: 10.3390/molecules30051061 (PMC11901915; doi:10.3390/molecules30051061)
Supplement: Supplementary file 1 [file molecules-30-01061-s001.zip]

Archive with 1 entries (1 files):
- molecules-3475746-supplementary.pdf
